# Supplementary material for: RNA-mediated ribonucleoprotein assembly controls TDP-43 nuclear retention
Source: PLoS Biol. 2024 Feb 29;22(2):e3002527. doi: 10.1371/journal.pbio.3002527 (PMC10931518; doi:10.1371/journal.pbio.3002527)
Supplement: S1 Data — (XLSX) [file pbio.3002527.s006.xlsx]

## Sheet: S48
Sample	Fraction	TG-TDP (densitometry) -anti-HA	Ratio (Nuc/cyt)	*3	Ratio relative to WT
WT	T	18900			1
	C	5980
	N	13400	2.2408	6.72241
S48A	T	14900			0.896522
	C	6720
	N	13500	2.00893	6.02679
S48E	T	9030			0.513541
	C	4710
	N	5420	1.15074	3.45223
WT	T	116000	3.76623	11.2987	1
	C	30800
	N	116000
S48A	T	116000	3.62842	10.8852	0.963407
	C	18300
	N	66400
S48E	T	64800	1.87786	5.63359	0.498605
	C	13100
	N	24600
WT	T	294000	2.16931	6.50794	1
	C	94500
	N	205000
S48A	T	230000	3.1134	9.34021	1.4352
	C	48500
	N	151000
S48E	T	147000	1.2402	3.72061	0.571704
	C	58700
	N	72800
WT	T	88100	8.85906	26.5772	1
	C	14900
	N	132000
S48E	T	7610	4.89744	14.6923	0.552817
	C	1560
	N	7640
WT	T	74400	8.86792	26.6038	1
	C	10600
	N	94000
S48A	T	17800	7.31544	21.9463	0.824932
	C	4470
	N	32700
S48E	T	12500	4.12389	12.3717	0.465035
	C	5650
	N	23300
WT	T	43100	1.33442	4.00325	1
	C	30800
	N	41100
S48A	T	42400	1.73485	5.20455	1.30008
	C	26400
	N	45800
WT	T	77400	1.51389	4.54167	1
	C	36000
	N	54500
S48A	T	95100	2.15259	6.45777	1.42189
	C	36700
	N	79000

## Sheet: dCR
Sample	Fraction	TG-TDP (densitometry) -anti-HA	Ratio (Nuc/cyt)	*3	Ratio relative to WT
WT	T	13300
	C	6230
	N	21500	3.45104	10.3531	1
ΔCR	T	13500
	C	10300
	N	17300	1.67961	5.03883	0.486697
WT	T	116000	3.76623	11.2987
	C	30800
	N	116000			1
ΔCR	T	158000	1.58522	4.75566
	C	83900			0.420903
	N	133000
WT	T	154000	4.74432	14.233
	C	35200			1
	N	167000
ΔCR	T	152000	2.73864	8.21591
	C	88000			0.577246
	N	241000
WT	T	262000	3.9517	11.8551
	C	91100			1
	N	360000
ΔCR	T	390000	1.82439	5.47317
	C	205000			0.461672
	N	374000
WT	T	114000	9.5	28.5
	C	20000			1
	N	190000
ΔCR	T	101000	6.15942	18.4783
	C	27600			0.64836
	N	170000
WT	T	44000	11.3647	34.0942
	C	8280			1
	N	94100
ΔCR	T	56200	3.48529	10.4559
	C	20400			0.306676
	N	71100

## Sheet: E17R
Sample	Fraction	TG-TDP (densitometry) -anti-HA	Ratio (Nuc/cyt)	*3	Ratio relative to WT
WT	T	86200	8.26667	24.8	1
	C	15000
	N	124000
E17R	T	74300	3.32234	9.96703	0.401896
	C	27300
	N	90700
WT	T	73600	7.89062	23.6719	1
	C	12800
	N	101000
E17R	T	86400	2.25749	6.77246	0.286097
	C	16700
	N	37700
WT	T	36100	6.07843	18.2353
	C	5610			1
	N	34100
E17R	T	20900	1.6051	4.81529
	C	7850			0.264064
	N	12600
WT	T	24700	6.87356	20.6207
	C	4350			1
	N	29900
E17R	T	16900	1.6395	4.9185
	C	3190			0.238522
	N	5230
WT	T	26700	4.24588	12.7376
	C	7890			1
	N	33500
E17R	T	20500	0.710706	2.13212
	C	8780			0.167387
	N	6240

## Sheet: F4L
Sample	Fraction	TG-TDP (densitometry) -anti-HA	Ratio (Nuc/cyt)	*3	Ratio relative to WT
WT	T	116000	3.76623	11.2987
	C	30800			1
	N	116000
F4L	T	16300	1.16414	3.49242
	C	7920			0.3091
	N	9220
WT	T	150000	3.65217	10.9565
	C	57500			1
	N	210000
F4L	T	38200	1.48792	4.46377
	C	20700			0.407407
	N	30800
WT	T	55000	1.80992	5.42975
	C	36300			1
	N	65700
F4L	T	30400	0.346939	1.04082
	C	29400			0.191688
	N	10200
WT	T	55700	2.77914	8.33742
	C	32600			1
	N	90600
F4L	T	61900	0.361396	1.08419
	C	48700			0.130039
	N	17600
WT	T	111000	1.21869	3.65607
	C	53500			1
	N	65200
F4L	T	34700	0.265504	0.796512
	C	25800			0.21786
	N	6850

## Sheet: NLSmut
Sample	Fraction	TG-TDP (densitometry) -anti-HA	Ratio (Nuc/cyt)	*3	Ratio relative to WT
WT	T	123000	8.06867	24.206
	C	23300			1
	N	188000
NLSmut	T	79300	1.06888	3.20665
	C	42100			0.132473
	N	45000
WT	T	34800	1.3	3.9
	C	22000			1
	N	28600
NLSmut	T	24300	0.951923	2.85577
	C	20800			0.732249
	N	19800
WT	T	43300	2.25424	6.76271
	C	17700			1
	N	39900
NLSmut	T	41300	0.954693	2.86408
	C	30900			0.42351
	N	29500
WT	T	43300	1.30208	3.90625
	C	28800			1
	N	37500
NLSmut	T	30500	0.905797	2.71739
	C	27600			0.695652
	N	25000
WT	T	61200	1.66415	4.99245
	C	26500			1
	N	44100
NLSmut	T	53000	0.780488	2.34146
	C	28700			0.469001
	N	22400

## Sheet: A326P
Sample	Fraction	TDP (densitometry) -anti-TDP43	Ratio (Nuc/cyt)	*3	Relative to WT
WT	T	53000	3.185	9.555
	C	20000			1
	N	63700
A326P	T	49800	0.809963	2.42989
	C	54200			0.254306
	N	43900
WT	T	47100	2.7217	8.16509
	C	21200			1
	N	57700
A326P	T	68400	1.62633	4.87898
	C	47100			0.597541
	N	76600
WT	T	53500	2.23632	6.70896
	C	40200			1
	N	89900
A326P	T	49900	1.49375	4.48125
	C	48000			0.667951
	N	71700
Sample	Fraction	TDP (densitometry) -anti-TDP43	Ratio (Nuc/cyt)	*3	Relative to WT
WT	T	8720	2.41102	7.23305
	C	2360			1
	N	5690
A326P	T	13500	1.05926	3.17778
	C	8100			0.439341
	N	8580
WT	T	13200	1.36133	4.08398
	C	5120			1
	N	6970
A326P	T	19900	0.909091	2.72727
	C	13200			0.667797
	N	12000
WT	T	8740	1.87281	5.61842
	C	4560			1
	N	8540
A326P	T	14600	0.962264	2.88679
	C	10600			0.513808
	N	10200

## Sheet: M337P or V
Sample	Fraction	TDP (densitometry) -anti-TDP43	Tub (Densitometry)	Lamin C (Densitometry)	Normalization	Ratio (Nuc/cyt)	*3	Relative to WT
WT	T	6140				67.4701	202.41
	C	2030	10400		0.195192			1
	N	2950		224	13.1696
M337V-HA	T	8010
	C	4860	11200		0.433929	34.732	104.196	0.514777
	N	5290		351	15.0712
WT	T	6490				33.2078	99.6235
	C	2730	9790		0.278856			1
	N	3630		392	9.2602
M337P-HA	T	7430				11.7855	35.3565
	C	4840	8730		0.55441			0.354901
	N	3940		603	6.534
M337V-HA	T	11900
	C	6740	14200		0.474648	10.8719	32.6156	0.327388
	N	6760		1310	5.16031
WT	T	6600				113.247	339.741
	C	2340	4970		0.470825			1
	N	2570		48.2	53.3195
M337P-HA	T	8250				58.1027	174.308
	C	4840	6870		0.704512			0.513062
	N	2980		72.8	40.9341
WT	T	29800				83.5387	250.616
	C	10700	41400		0.258454			1
	N	7600		352	21.5909
M337P-HA	T	28300				16.3192	48.9577
	C	35200	70700		0.497878			0.19535
	N	27300		3360	8.125
M337V-HA	T	36300
	C	20400	29900		0.682274	64.5722	193.717	0.772962
	N	6300		143	44.0559
WT	T	32100				26.3143	78.943
	C	16000	36600		0.437158			1
	N	11400		991	11.5035
M337P-HA	T	48600				6.43683	19.3105
	C	35200	46500		0.756989			0.244613
	N	30600		6280	4.87261
M337V-HA	T	35200
	C	23500	31600		0.743671	20.901	62.7031	0.794283
	N	14300		920	15.5435
WT	T	24800				37.4375	112.313
	C	17400	19700		0.883249			1
	N	12400		375	33.0667
M337P-HA	T	43100				6.64537	19.9361
	C	31300	41600		0.752404			0.177505
	N	23200		4640	5
M337V-HA	T	30200
	C	17800	25700		0.692607	25.3177	75.9531	0.676265
	N	24900		1420	17.5352

## Sheet: 1,6 Hexanediol
Sample	Fraction	TDP (densitometry) -anti-TDP43 (endo)	Ratio (Nuc/cyt)	*3	Comp. to no treat.
15'	T	6550	3.10891	9.32673
	C	1010			0.654083
	N	3140
5'	T	8000	1.69565	5.08696
	C	1610			0.356748
	N	2730
0	T	12000	4.75309	14.2593
	C	486			1
	N	2310
Sample	Fraction	TDP (densitometry) -anti-TDP43 (endo)	Ratio (Nuc/cyt)	*3
15'	T	22900	3.65566	10.967
	C	2120			0.654067
	N	7750
5'	T	26800	1.80791	5.42373
	C	8850			0.323469
	N	16000
0	T	26600	5.58912	16.7674
	C	3310			1
	N	18500
Sample	Fraction	TDP (densitometry) -anti-TDP43 (endo)	Ratio (Nuc/cyt)	*3
15'	T	32500	0.555814	1.66744
	C	4300			0.0535355
	N	2390
5'	T	27200	1.26697	3.8009
	C	8840			0.122033
	N	11200
0	T	12300	10.3822	31.1465
	C	1570			1
	N	16300

## Sheet: CA6 raw
Amount of oligos transfected (nM)	WT					F4L					E17R					𝞓CR
0	16.2871	14.0976	16.5512	13.2128	13.3061	8.67903	7.80948	8.86749	7.74789	7.71688	11.5692	10.1752	11.3162	9.8647	10.2637	12.2638	10.5562	12.4218	10.4729	10.62
125	15.1721	10.9440166*	15.7447	13.7445	14.2449	7.91629	7.25085	8.43957	7.70699	7.3575	11.4994	8.87074	11.7067	9.50247	9.98291	11.1811	8.93492	11.7973	10.0142	10.387
250	15.9282	12.5236957*	16.8771	13.5316	13.1219	8.11898	7.28579	8.23822	7.66179	7.57971	11.2062	9.59636	10.9346	9.72445	10.382	12.0195	8.87886152*	10.9122	9.92792	10.8511
500	15.8836	10.0204438*	16.2706	8.05629743*	15.2651	8.84164	7.36555	8.59828	5.20364	7.88934	11.5224	9.10189	11.2114	9.26257	9.66576	11.5501	8.75657	11.0832	9.36917	9.46224

## Sheet: CA6 %
Amount of oligos transfected (nM)	WT					F4L					E17R					𝞓CR
0	100	100	100	100	100	100	100	100	100	100	100	100	100	100	100	100	100	100	100	100
125	93.15	77.63*	95.13	104.02	107.05	99.4	87.18	103.45	96.33	97.26	99.4	87.18	103.45	96.33	97.26	91.17	84.64	94.97	95.62	97.81
250	97.8	88.84*	101.97	102.41	98.62	96.86	94.31	96.63	98.58	101.15	96.86	94.31	96.63	98.58	101.15	98.01	84.11*	87.85	94.8	102.18
500	97.52	71.08*	98.3	60.97*	114.72	99.6	89.45	99.07	93.9	94.17	99.6	89.45	99.07	93.9	94.17	94.18	82.95	89.22	89.46	89.1

[truncated: 6 more sheets: GU6 raw, GU6 %, NC TDP-43 raw, TDP-43 levels, NC TDP-43%, nuclei with puncta]
